# Supplementary material for: Do the radiological changes seen at mid term follow up of stemless shoulder prosthesis affect outcome?
Source: BMC Musculoskelet Disord. 2019 Oct 27;20:490. doi: 10.1186/s12891-019-2870-z (PMC6815366; doi:10.1186/s12891-019-2870-z)
Supplement: Supplementary file 4 — Additional file 4. [file 12891_2019_2870_MOESM4_ESM.xlsx]

## Sheet: Sheet1
age	interval	site		actflexion1	actabduct1	actaro1	pasflexion1	pasabduct1	pasaro1	cs1	actflexion2	actabduct2	actaro2	actiro	pasflexion2	pasabduct2	pasaro2	ssv	cs2	sspct	ispct	scpct	sspfd	ispfd	scpfd	radiography	aparl	apbrl	apcrl	axarl	axbrl	axcrl	loosen	cranini	cranfu	apabd	apbbd	apcbd	axabd	axbbd	axcbd	secgelnoid	radioglenoid	secosteo
54	7.32	L	kong. Dysplasie	80	70	10	120	120	30	35	170	170	50	L3	180	180	60	95	96	1	1	2	0	0	0	70	0	0	0	0	0	0	0	8	6	1	0	0	0	0	1	1	0	0
52	7.52	L	idiopathisch	60	60	20	70	70	30	42	90	150	60	L3	170	150	50	70	68	0	0	0	0	0	0	88	0	0	0	0	0	0	0	7	6	1	0	0	1	0	0	0	0	0
54	7.9	L	idiopathisch	90	90	20	120	120	35	41	170	170	70	Scapula	180	180	60	100	107	0	0	0	0	0	0	134	1	1	0	0	1	1	1	20	7	1	0	0	0	0	0	1	0	1
75	6.5	R	idiopathisch	30	90	20	20	80	20	30	180	180	50	L3	180	180	55	100	98	0	0	0	0	0	0	75	0	0	0	0	0	0	0	8	5	0	0	0	0	0	0	0	0	0
68	6.5	L	idiopathisch	60	60	30	80	100	35	30	180	180	40	L3	180	180	45	90	90	1	0	1	0	0	0	74	0	0	0	0	0	0	0	6	3	1	1	0	1	1	1	0	0	0
61	9.66	L	Nekrose	70	70	35	90	90	35	27	160	160	75	L3	170	150	40	80	104	0	0	0	0	0	0	116	0	0	0	0	0	0	0	12	12	1	0	0	0	0	0	0	0	0
58	8.56	R	idiopathisch	90	50	40	100	60	45	32	160	130	60	ISG	130	160	50	70	89	1	0	2	0	0	0	115	0	0	0	0	0	0	0	9	7	0	0	0	0	0	0	0	0	1
56	8.56										90	90	30					60	54							50	0	0	0	0	0	0	0	7	4	1	0	0	0	0	0	0	0	1
54	9.1	L	posttraumatisch	60	70	30	80	90	35	36	150	90	40	Sacrum	150	90	40	30	66	1	0	1	0	0	0	68	0	1	1	0	0	1	1	12	5	1	1	1	1	1	1	0	0	0
67	9.01	R	posttraumatisch	90	60	45	100	70	45	33	160	160	85	L3	180	180	80	80	98	1	0	2	0	0	0	108	1	0	1	1	0	1	0	7	5	0	0	0	0	0	0	0	0	1
55	7.99	L	idiopathisch	90	70	45	90	70	45	29	140	140	20	Sacrum	160	140	30	50	59	1	0	1	0	0	0	64	0	0	0	0	0	0	0	10	4	0	0	0	0	0	0	0	0	0
44	6.33	L	idiopathisch	60	50	45	70	60	45	27	180	180	70	TH12	180	180	70	80	85	0	0	0	0	0	0	99	0	0	0	0	0	0	0	7	3	0	0	0	0	0	0	1	0	0
55	8.23	R	kong. Dysplasie	70	60	30	80	70	40	30	170	160	60	ISG	180	180	70	70	93	1	0	2	0	0	0	70	0	0	0	0	0	0	0	8	6	1	0	0	0	0	1	1	0	0
49	6.12	L	Defektarthropathie	90	70	45	100	80	45	37	110	90	0	L3	170	100	45	50	52	1	0	1	0	0	0	105	0	0	0	0	0	0	0	5	1	1	0	0	0	0	0	1	0	1
48	7.74	R	idiopathisch	90	90	20	90	90	20	27	180	170	45	L3	180	180	50	90	89	0	0	0	0	0	0	59	0	0	0	0	0	0	0	7	7	0	0	0	0	0	0	0	0	1
68	4.96	L	idiopathisch	80	90	20	100	120	35	31	60	40	30	ISG	60	50	20	40	34	1	0	1	0	0	0	106	0	0	0	0	0	0	0	7	4	0	0	0	0	0	0	1	0	0
72	7.81			50	60	30	90	90	35	32	90	80	10	Sacrum	100	90	40	50	42	1	0	1	1	0	0	99	0	0	0	0	0	0	0	4	1	0	0	0	0	0	0	0	0	0
52	7.26	R	idiopathisch	70	60	10	100	80	20	31	130	90	70	ISG	160	120	50	60	64	1	0	0	1	0	0	96	0	0	0	0	0	0	0	11	7	0	0	0	0	0	0	0	0	0
65	6.99	L	idiopathisch	70	80	20	100	90	30	43	170	160	40	L3	180	180	50	50	89	1	0	0	1	0	0	97	0	0	0	0	0	0	0	12	5	0	0	0	0	0	0	1	0	0
63	7.1	R		60	60	10	100	90	20	37	100	90	70	ISG	180	160	70	90	73	1	0	0	1	0	0	97	0	0	0	0	0	0	0	8	4	0	0	0	0	0	0	0	0	1
45	7.1																									61	1	0	0	0	0	0	1	15	5	1	0	0	0	0	0	1	0	0
55																										88	0	0	0	0	0	0	0	4	1	0	0	0	0	0	0	1	0	0
57
52
70
75	7.61	L	Nekrose	70	70	20	130	120	30	37	100	120	60	L3	120	120	60	100	80	0	0	0	0	0	0	93	0	0	0	0	0	0	0	8	8	1	0	0	0	0	0	1	0	0
73	7.83	R	idiopathisch	70	50	35	80	60	45	24	150	130	40	L3	180	170	65	90	81	1	0	1	0	0	0	106	1	0	1	1	1	1	1	5	4	0	0	0	1	1	1	0	0	0
